# Supplementary material for: Increasing Uptake of Maternal Pertussis Vaccinations through Funded Administration in Community Pharmacies
Source: Vaccines (Basel). 2022 Jan 20;10(2):150. doi: 10.3390/vaccines10020150 (PMC8876756; doi:10.3390/vaccines10020150)
Supplement: Supplementary file 1 [file vaccines-10-00150-s001.zip]

Archive with 1 entries (1 files):
- EPI_208667_NZ_Quant_MS2_Supplemental_Material.pdf
